# Supplementary material for: Common and distinct neural representations of aversive somatic and visceral stimulation in healthy individuals
Source: Nat Commun. 2020 Nov 23;11:5939. doi: 10.1038/s41467-020-19688-8 (PMC7684294; doi:10.1038/s41467-020-19688-8)
Supplement: Supplementary file 4 — Source Data [file 41467_2020_19688_MOESM4_ESM.xlsx]

## Sheet: Fig 1a
Study	Subject	NPS Response
Gastric	1	0.0415552
Gastric	2	0.0569093
Gastric	3	0.0356362
Gastric	4	-0.0192742
Gastric	5	0.0792322
Gastric	6	0.0283216
Gastric	7	0.0713276
Gastric	8	0.0251519
Gastric	9	0.0810138
Gastric	10	0.0952884
Gastric	11	0.0638198
Gastric	12	-0.0260729
Gastric	13	0.016714
Gastric	14	0.0686457
Gastric	15	0.0259556
Rectal 1	1	0.0751831
Rectal 1	2	0.0462071
Rectal 1	3	0.0912626
Rectal 1	4	0.0558228
Rectal 1	5	0.0596415
Rectal 1	6	0.0424803
Rectal 1	7	0.0332578
Rectal 1	8	-0.0351939
Rectal 1	9	0.00297044
Rectal 1	10	0.0299208
Rectal 1	11	0.102234
Rectal 1	12	0.0138037
Rectal 1	13	0.0419794
Rectal 1	14	0.0186799
Rectal 1	15	0.0910854
Rectal 2	1	0.0833137
Rectal 2	2	0.00387036
Rectal 2	3	0.0774018
Rectal 2	4	-0.00358524
Rectal 2	5	0.0935338
Rectal 2	6	0.0586336
Rectal 2	7	0.0853868
Rectal 2	8	0.0476661
Rectal 2	9	0.0125506
Rectal 2	10	0.00941216
Rectal 2	11	0.0927572
Rectal 2	12	0.0514007
Rectal 2	13	0.0324878
Rectal 2	14	0.0118503
Rectal 2	15	0.0371096
Rectal 2	16	0.0317988
Rectal 2	17	0.0614658
Rectal 2	18	0.0338049
Rectal 2	19	0.0627616
Rectal 2	20	0.061877
Rectal 2	21	0.00276749
Rectal 2	22	0.0706027
Rectal 2	23	0.0976977
Rectal 2	24	0.151715
Rectal 2	25	0.0724639
Rectal 2	26	0.0137949
Rectal 2	27	0.0703622
Rectal 2	28	0.0548841
Rectal 2	29	0.0706299
Esophageal	1	0.127716
Esophageal	2	0.146628
Esophageal	3	0.142583
Esophageal	4	0.108201
Esophageal	5	0.132843
Esophageal	6	0.0964832
Esophageal	7	0.0537373
Esophageal	8	0.100499
Esophageal	9	0.100244
Esophageal	10	0.0445963
Esophageal	11	0.139265
Esophageal	12	0.15191
Esophageal	13	0.142466
Esophageal	14	0.11551
Esophageal	15	0.158409
Esophageal	16	0.136165
Esophageal	17	0.111358
Esophageal	18	0.119005
Esophageal	19	0.0861556
Esophageal	20	0.102334
Esophageal	21	0.106151
Esophageal	22	0.128522
Esophageal	23	0.11715
Esophageal	24	0.183398
Esophageal	25	0.174085
Esophageal	26	0.0702535
Esophageal	27	0.171685
Esophageal	28	0.137012
Esophageal	29	0.136058
Esophageal	30	0.131472

## Sheet: Fig 1b
NPS Response	VAS Rating	Gastric vs Rectal	Rectal 1 v 2	Gastric v Esophageal
0.0415552	3.7817	1	0	1
0.0569093	5.3694	1	0	1
0.0356362	7.3383	1	0	1
-0.0192742	4.8984	1	0	1
0.0792322	7.8208	1	0	1
0.0283216	7.9153	1	0	1
0.0713276	4.7116	1	0	1
0.0251519	4.0542	1	0	1
0.0810138	6.707	1	0	1
0.0952884	6.1	1	0	1
0.0638198	7.3111	1	0	1
-0.0260729	4.9555	1	0	1
0.016714	4.2944	1	0	1
0.0686457	6.2222	1	0	1
0.0259556	2.4097	1	0	1
0.0751831	5.74	-0.5	1	0
0.0462071	6.04	-0.5	1	0
0.0912626	5.48	-0.5	1	0
0.0558228	6.28	-0.5	1	0
0.0596415	6.03	-0.5	1	0
0.0424803	4.8	-0.5	1	0
0.0332578	5.68	-0.5	1	0
-0.0351939	3.16	-0.5	1	0
0.00297044	5.23	-0.5	1	0
0.0299208	7.34	-0.5	1	0
0.102234	5.95	-0.5	1	0
0.0138037	7.1	-0.5	1	0
0.0419794	6.17	-0.5	1	0
0.0186799	0.66	-0.5	1	0
0.0910854	6.92	-0.5	1	0
0.0833137	5.39444	-0.5	-1	0
0.00387036	5.5225	-0.5	-1	0
0.0774018	0.855834	-0.5	-1	0
-0.00358524	3.25972	-0.5	-1	0
0.0935338	5.95639	-0.5	-1	0
0.0586336	6.21028	-0.5	-1	0
0.0853868	6.25028	-0.5	-1	0
0.0476661	8.05833	-0.5	-1	0
0.0125506	2.77889	-0.5	-1	0
0.00941216	3.99528	-0.5	-1	0
0.0927572	6.58555	-0.5	-1	0
0.0514007	3.6025	-0.5	-1	0
0.0324878	7.00389	-0.5	-1	0
0.0118503	3.28945	-0.5	-1	0
0.0371096	7.355	-0.5	-1	0
0.0317988	4.45556	-0.5	-1	0
0.0614658	5.85278	-0.5	-1	0
0.0338049	5.75694	-0.5	-1	0
0.0627616	4.51361	-0.5	-1	0
0.061877	6.81028	-0.5	-1	0
0.00276749	5.50694	-0.5	-1	0
0.0706027	8.4075	-0.5	-1	0
0.0976977	6.72222	-0.5	-1	0
0.151715	6.70694	-0.5	-1	0
0.0724639	4.95361	-0.5	-1	0
0.0137949	7.96639	-0.5	-1	0
0.0703622	5.24306	-0.5	-1	0
0.0548841	6.11417	-0.5	-1	0
0.0706299	4.19306	-0.5	-1	0
0.127716	5.385	0	0	-1
0.146628	5.79375	0	0	-1
0.142583	8.095	0	0	-1
0.108201	6.88	0	0	-1
0.132843	6.325	0	0	-1
0.0964832	6.3	0	0	-1
0.0537373	3.565	0	0	-1
0.100499	5.35	0	0	-1
0.100244	6.575	0	0	-1
0.0445963	6.00769	0	0	-1
0.139265	5.5	0	0	-1
0.15191	4.735	0	0	-1
0.142466	6.695	0	0	-1
0.11551	5.405	0	0	-1
0.158409	5.39	0	0	-1
0.136165	5.695	0	0	-1
0.111358	7.705	0	0	-1
0.119005	6.69	0	0	-1
0.0861556	6.12	0	0	-1
0.102334	6.575	0	0	-1
0.106151	6.835	0	0	-1
0.128522	5.13	0	0	-1
0.11715	9.035	0	0	-1
0.183398	7.19	0	0	-1
0.174085	7.02	0	0	-1
0.0702535	6.89	0	0	-1
0.171685	7.61	0	0	-1
0.137012	5.91	0	0	-1
0.136058	7.18421	0	0	-1
0.131472	4	0	0	-1

## Sheet: Fig 1c
Study	Subject	NPS Response
Vulvar	1	0.0701381
Vulvar	2	0.0883132
Vulvar	3	0.00429969
Vulvar	4	0.0947182
Vulvar	5	0.134005
Vulvar	6	0.126012
Vulvar	7	0.0353943
Vulvar	8	0.0554826
Vulvar	9	0.134374
Vulvar	10	0.136534
Vulvar	11	0.0887901
Vulvar	12	0.0766269
Vulvar	13	0.0947826
Vulvar	14	0.161808
Vulvar	15	0.0952333
Thermal 2	1	0.0455594
Thermal 2	2	0.131889
Thermal 2	3	0.0966546
Thermal 2	4	0.0977122
Thermal 2	5	0.161052
Thermal 2	6	0.0755376
Thermal 2	7	0.0973565
Thermal 2	8	0.143168
Thermal 2	9	0.0931827
Thermal 2	10	0.0146108
Thermal 2	11	0.0568934
Thermal 2	12	0.0424077
Thermal 2	13	0.00543431
Thermal 2	14	0.0513248
Thermal 2	15	0.08409
Thermal 2	16	0.135909
Thermal 2	17	0.0869801
Thermal 2	18	0.123944
Thermal 2	19	0.113638
Thermal 2	20	0.0480863
Thermal 2	21	0.0899707
Thermal 2	22	0.091643
Thermal 2	23	0.112284
Thermal 2	24	0.131575
Thermal 2	25	0.0889474
Thermal 2	26	0.0744313
Thermal 2	27	0.0844112
Thermal 2	28	0.130559
Thermal 2	29	0.0143779
Thermal 2	30	0.169693
Thermal 2	31	0.141357
Thermal 2	32	0.0338366
Thermal 2	33	0.0779048
Thermal 1	1	0.134076
Thermal 1	2	0.166588
Thermal 1	3	0.219237
Thermal 1	4	0.176786
Thermal 1	5	0.109323
Thermal 1	6	0.180189
Thermal 1	7	0.160743
Thermal 1	8	0.0418313
Thermal 1	9	0.187064
Thermal 1	10	0.0954531
Thermal 1	11	0.131117
Thermal 1	12	0.116635
Thermal 1	13	0.164753
Thermal 1	14	0.0919067
Thermal 1	15	0.134875
Thermal 1	16	0.149605
Thermal 1	17	0.189307
Thermal 1	18	0.0445573
Thermal 1	19	0.0921869
Thermal 1	20	0.158195
Thermal 1	21	0.148319
Thermal 1	22	0.0852549
Thermal 1	23	0.0761951
Thermal 1	24	0.122878
Thermal 1	25	0.0684588
Thermal 1	26	0.116504
Thermal 1	27	0.139037
Thermal 1	28	0.18969

## Sheet: Fig 2f
Study	Subject	NPS	PINES	Rejection	VPS
Gastric	1	0.0635267	0.0186263	0.0592353	8.24987e-05
Gastric	2	0.0449784	-0.0229388	0.00791991	-0.0398011
Gastric	3	0.0419802	0.028533	0.00957434	-0.0599418
Gastric	4	0.00738027	0.00680937	0.0121877	-0.0145276
Gastric	5	0.0684321	0.0305586	0.00533506	0.000200968
Gastric	6	0.0278787	0.0298434	0.0235664	-0.00513475
Gastric	7	0.0608551	-0.0357752	-0.00833978	-0.0346168
Gastric	8	0.0377062	-0.00380356	0.00519416	-0.0352098
Gastric	9	0.06876	0.0289012	0.0180253	0.000716338
Gastric	10	0.0870422	0.0207093	0.0295909	0.0226444
Gastric	11	0.0495857	0.0124238	0.0105532	-0.040014
Gastric	12	-0.0136783	-0.0415607	0.00730248	0.00405191
Gastric	13	0.0448757	0.0213701	-0.0208128	0.0150845
Gastric	14	0.0684287	0.00242111	-0.00421063	-0.02958
Gastric	15	0.00723414	0.0298276	-0.0121258	-0.0102568
Rectal 1	1	0.0669634	-0.0184743	0.0299725	0.0475476
Rectal 1	2	0.0651215	-0.0141589	-0.0100895	0.00902731
Rectal 1	3	0.0816631	-0.0482742	0.00461125	0.00545008
Rectal 1	4	0.0562767	0.0177605	-0.018264	0.0177651
Rectal 1	5	0.0659929	-0.0365126	0.01956	-0.00415251
Rectal 1	6	0.053802	0.0264345	0.0417511	0.00786955
Rectal 1	7	0.0374495	-0.0148213	-0.00571077	0.0186242
Rectal 1	8	-0.022555	-0.0031832	-0.0410176	0.0134626
Rectal 1	9	0.0172899	0.0246403	-0.0205501	0.00324156
Rectal 1	10	0.0276436	0.0323446	0.0540062	0.0161185
Rectal 1	11	0.09973	0.0140935	0.0402456	-0.00990702
Rectal 1	12	0.0370792	-0.00163483	0.0139208	0.0321925
Rectal 1	13	0.0523315	0.0185194	0.0588571	-0.0464105
Rectal 1	14	0.0360605	-0.0229471	-0.0104494	-0.0204482
Rectal 1	15	0.0746768	-0.0186326	0.0230694	-0.0282464
Rectal 2	1	0.0779623	0.0163396	0.0163951	0.0114242
Rectal 2	2	0.0246036	0.0145435	0.0334722	0.00059535
Rectal 2	3	0.103491	-0.023569	0.056828	-0.0461694
Rectal 2	4	0.00239227	-0.0100197	-0.0482347	0.0305474
Rectal 2	5	0.120764	0.00581451	0.0153237	-0.0318295
Rectal 2	6	0.0851471	0.00290998	-0.00365972	0.00287803
Rectal 2	7	0.0747917	0.0222528	0.0303065	-0.0231016
Rectal 2	8	0.0292707	-0.0250878	0.038416	0.0303921
Rectal 2	9	0.0309729	-0.0088549	0.0126133	-0.00643332
Rectal 2	10	0.0379616	-0.00144094	0.029646	-0.000777352
Rectal 2	11	0.0862327	0.0268471	0.0249527	0.00915699
Rectal 2	12	0.0377799	-0.0109498	0.00270685	-0.109078
Rectal 2	13	0.0487956	-0.0104453	0.00908237	-0.0618647
Rectal 2	14	0.0096462	0.0193212	-0.00280122	-0.0254922
Rectal 2	15	0.051577	-0.00328575	0.0281849	-0.0185691
Rectal 2	16	0.0468953	0.0207335	0.0271448	-0.064699
Rectal 2	17	0.0473543	-0.00135851	0.0401689	-0.0487961
Rectal 2	18	0.046879	-0.0331342	0.016008	-0.0165434
Rectal 2	19	0.0564185	-0.0197902	0.0310338	-0.026627
Rectal 2	20	0.0537169	0.0161979	0.0193146	-0.0937883
Rectal 2	21	0.028806	0.00896805	0.0650523	-0.0380841
Rectal 2	22	0.106809	-0.00342468	0.0285422	0.00726074
Rectal 2	23	0.0846204	-0.0123803	0.00310051	-0.0147743
Rectal 2	24	0.137959	-0.0336941	-0.00460897	-0.0457933
Rectal 2	25	0.0642256	0.00743203	0.0244021	0.0138729
Rectal 2	26	-0.000869872	-0.0246163	0.00270835	-0.00560695
Rectal 2	27	0.0608082	-0.0148954	0.00642433	0.0581558
Rectal 2	28	0.0557765	0.012728	0.0109646	-0.0237478
Rectal 2	29	0.0701761	0.072234	0.112071	-0.00611181
Vulvar	1	0.0600618	0.0563756	-0.0272564	-0.0585747
Vulvar	2	0.0736997	0.0476678	0.0196718	-0.0273849
Vulvar	3	0.0243322	0.0542279	0.0185397	0.017057
Vulvar	4	0.0958459	0.0202522	0.00982112	-0.0665749
Vulvar	5	0.119182	0.0402881	-0.00218994	0.011486
Vulvar	6	0.13261	0.0197388	-0.0111013	-0.0141377
Vulvar	7	0.0254831	0.0293344	0.0490559	-0.00406226
Vulvar	8	0.0638329	-0.0286198	0.000737873	0.0171008
Vulvar	9	0.116567	0.0151177	0.0237123	-0.0235196
Vulvar	10	0.129194	-0.0186948	0.0360607	-0.03236
Vulvar	11	0.0983422	0.0379126	0.0286552	-0.00549803
Vulvar	12	0.0925733	0.0622659	0.0195421	0.0139336
Vulvar	13	0.0827507	0.0302023	-0.00265326	-0.0120984
Vulvar	14	0.168579	0.0110042	0.0427384	-0.00378799
Vulvar	15	0.0851254	-0.0344	-0.0291417	-0.0137952
Esophageal	1	0.127743	-0.00229314	0.0386671	-0.00390321
Esophageal	2	0.128834	0.0388493	0.0239399	-0.0408863
Esophageal	3	0.125749	0.0159993	0.0166094	-0.0207506
Esophageal	4	0.0926235	-0.0128347	-0.00139375	0.00230433
Esophageal	5	0.114517	0.0169795	0.0287061	-0.0168757
Esophageal	6	0.0948913	0.0128069	-0.0200716	-0.0203369
Esophageal	7	0.0496047	0.0723704	0.00357289	0.0405383
Esophageal	8	0.0862314	0.0190457	0.0482459	-0.0234034
Esophageal	9	0.0896481	0.0207061	0.0457245	-0.0488947
Esophageal	10	0.0281834	0.00217222	-0.0133915	-0.0284289
Esophageal	11	0.125247	0.0630168	0.0469543	-0.00658519
Esophageal	12	0.140947	0.0100811	0.000814105	-0.0040415
Esophageal	13	0.124615	-0.00510389	0.009256	-0.0602837
Esophageal	14	0.097307	0.00913085	-0.00942724	-0.0113002
Esophageal	15	0.138355	0.043003	0.0310944	0.00233427
Esophageal	16	0.137152	0.0233257	-0.010373	0.0106302
Esophageal	17	0.096322	-0.0238726	-0.00925654	-0.0466471
Esophageal	18	0.103139	-0.00355105	-0.0290758	-0.0778249
Esophageal	19	0.0730353	0.0372165	0.0360891	-0.0242771
Esophageal	20	0.0968037	0.030074	-0.00487363	0.0122178
Esophageal	21	0.100351	0.012502	-0.015256	0.0254101
Esophageal	22	0.124472	0.0269681	0.0186801	-0.0274056
Esophageal	23	0.0961426	-0.00191558	-0.0468117	-0.0110125
Esophageal	24	0.156513	0.0180699	-0.0259169	-0.0348118
Esophageal	25	0.152146	0.0579108	0.0279361	-0.0363436
Esophageal	26	0.0622376	0.0173957	0.0284176	-0.00314588
Esophageal	27	0.155634	0.0448456	0.0156749	0.0220844
Esophageal	28	0.122201	-0.00430069	0.0193434	-0.0309513
Esophageal	29	0.144033	0.0376618	-0.00698745	0.00720063
Esophageal	30	0.120318	0.0116438	0.00826114	-0.0234492
Thermal 2	1	0.11922	-0.0214184	0.0200986	-0.0347638
Thermal 2	2	0.146924	-0.011413	0.0395511	-0.0513458
Thermal 2	3	0.18802	-0.0234098	0.0303303	-0.029918
Thermal 2	4	0.15307	0.00821332	0.0139426	-0.0100237
Thermal 2	5	0.0911152	-0.0460663	0.0238234	-0.0504051
Thermal 2	6	0.155892	0.0272612	0.0441036	-0.0352452
Thermal 2	7	0.137236	0.00832853	0.011728	-0.0399382
Thermal 2	8	0.0412171	-0.0241429	0.00311432	-0.092782
Thermal 2	9	0.160568	-0.0289713	0.0271998	-0.0232028
Thermal 2	10	0.0769396	-0.0147786	0.0193061	0.000806456
Thermal 2	11	0.112474	-0.00461339	0.0384767	-0.0729199
Thermal 2	12	0.0976229	-0.0148914	0.0704295	-0.0475018
Thermal 2	13	0.135628	0.0312859	0.0580412	-0.0172886
Thermal 2	14	0.0778193	-0.0054677	0.00798519	0.022007
Thermal 2	15	0.11613	-0.00160202	0.0392103	0.0054168
Thermal 2	16	0.132956	0.0388389	0.0120664	-0.00888614
Thermal 2	17	0.167666	0.0326117	0.0488956	-0.0131411
Thermal 2	18	0.0439338	-0.00551412	0.056949	-0.0487705
Thermal 2	19	0.0703438	-0.00454386	-0.00726091	-0.000257529
Thermal 2	20	0.134327	0.00227375	0.0653815	-0.00809659
Thermal 2	21	0.123829	-0.00664021	0.0460757	-0.0579463
Thermal 2	22	0.0738862	0.0204292	0.0421363	-0.0253453
Thermal 2	23	0.0638952	-0.0467159	0.0511356	-0.0416879
Thermal 2	24	0.102335	-0.0296361	0.0258963	-0.0244714
Thermal 2	25	0.0592473	-0.0193394	0.0563638	-0.00948235
Thermal 2	26	0.101237	-0.0292234	0.0275761	0.0308569
Thermal 2	27	0.118268	0.00226179	0.0867455	-0.0411516
Thermal 2	28	0.166873	-0.0124268	0.0473005	-0.00283461
Thermal 1	1	0.0373996	-0.0205515	0.0293178	-0.00473461
Thermal 1	2	0.114341	0.0524446	0.0642926	0.00715522
Thermal 1	3	0.0826823	-0.0196751	0.00560538	-0.0402576
Thermal 1	4	0.0801367	0.0218207	0.00123417	-0.0127496
Thermal 1	5	0.135602	0.0118218	0.00624184	0.0268364
Thermal 1	6	0.0606496	-0.0257059	0.0243891	-0.0521993
Thermal 1	7	0.0850279	0.0164543	0.0103523	0.000739808
Thermal 1	8	0.125898	0.0217442	0.0475224	0.0295602
Thermal 1	9	0.0844857	0.000636329	0.0351403	-0.0437847
Thermal 1	10	0.0163955	0.0382256	0.0247676	0.032814
Thermal 1	11	0.0524572	-0.0102393	0.0248164	-0.0417206
Thermal 1	12	0.0403785	0.0337612	0.00878307	-0.0100033
Thermal 1	13	0.00290358	-0.0186329	0.00796273	-0.0202915
Thermal 1	14	0.0386722	0.0198603	0.0129822	0.0441883
Thermal 1	15	0.0736089	0.0246116	0.0482806	0.0173816
Thermal 1	16	0.113777	0.00496651	-0.0175081	-0.0249179
Thermal 1	17	0.076381	-0.0278259	0.000169062	-0.0143675
Thermal 1	18	0.10675	0.0334669	0.0376997	0.0330375
Thermal 1	19	0.0956489	-0.00175797	0.0150751	-0.0381669
Thermal 1	20	0.0434521	0.0240622	0.00597741	0.0146357
Thermal 1	21	0.0756107	-0.00223433	-0.03113	-0.0129675
Thermal 1	22	0.080841	-0.0010451	0.0225508	-0.027772
Thermal 1	23	0.0931577	0.0258032	0.0443301	-0.0138541
Thermal 1	24	0.105665	0.0432895	0.0156576	-0.0356632
Thermal 1	25	0.0725467	-0.00838374	-0.0590998	0.00106189
Thermal 1	26	0.0661387	-0.00196434	0.0124102	-0.0598246
Thermal 1	27	0.0715869	-0.00774325	-0.00299001	-0.0150318
Thermal 1	28	0.110432	-0.00127084	0.00139327	-0.0382351
Thermal 1	29	0.0125229	-0.0172967	-0.00448098	0.0119362
Thermal 1	30	0.142218	0.0369717	0.0145238	-0.0107008
Thermal 1	31	0.122276	0.0156214	0.0115185	0.0470459
Thermal 1	32	0.028259	0.0230248	0.0434602	0.0244388
Thermal 1	33	0.0652528	-0.000137664	0.00369834	0.0141774

## Sheet: Fig 3a.b
Study	Subject	NPS Response
ThermalPain1	1	0.162892
ThermalPain1	2	0.159927
ThermalPain1	3	0.133083
ThermalPain1	4	0.193099
ThermalPain1	5	0.200537
ThermalPain1	6	0.0499703
ThermalPain1	7	0.134844
ThermalPain1	8	0.0477636
ThermalPain1	9	0.117588
ThermalPain1	10	-0.00289664
ThermalPain1	11	0.154868
ThermalPain1	12	0.184753
ThermalPain1	13	0.194888
ThermalPain1	14	0.119798
ThermalPain1	15	0.0437882
ThemalPain2	1	0.11681
ThemalPain2	2	0.0784319
ThemalPain2	3	0.208854
ThemalPain2	4	0.0481511
ThemalPain2	5	0.241391
ThemalPain2	6	0.138106
ThemalPain2	7	0.171522
ThemalPain2	8	0.0664967
ThemalPain2	9	0.0438358
ThemalPain2	10	0.073232
ThemalPain2	11	0.149773
ThemalPain2	12	0.0697331
ThemalPain2	13	0.0658557
ThemalPain2	14	0.0546434
ThemalPain2	15	0.147
VisceralPain1	1	0.101555
VisceralPain1	2	0.137533
VisceralPain1	3	0.240741
VisceralPain1	4	0.0861798
VisceralPain1	5	0.20562
VisceralPain1	6	0.0401631
VisceralPain1	7	0.0929104
VisceralPain1	8	0.184694
VisceralPain1	9	0.19043
VisceralPain1	10	0.109324
VisceralPain1	11	0.183044
VisceralPain1	12	0.186191
VisceralPain1	13	0.165092
VisceralPain1	14	0.227411
VisceralPain1	15	0.205756
VisceralPain2	1	0.107302
VisceralPain2	2	0.232605
VisceralPain2	3	0.186185
VisceralPain2	4	0.170995
VisceralPain2	5	0.23086
VisceralPain2	6	0.163296
VisceralPain2	7	0.176204
VisceralPain2	8	0.20824
VisceralPain2	9	0.147016
VisceralPain2	10	0.0309613
VisceralPain2	11	0.0103518
VisceralPain2	12	0.138453
VisceralPain2	13	0.00714967
VisceralPain2	14	0.0974454
VisceralPain2	15	0.189321
MechanicalPain1	1	0.209593
MechanicalPain1	2	0.0970996
MechanicalPain1	3	0.212649
MechanicalPain1	4	0.16602
MechanicalPain1	5	0.161277
MechanicalPain1	6	0.0741798
MechanicalPain1	7	0.183154
MechanicalPain1	8	-0.000956348
MechanicalPain1	9	0.105565
MechanicalPain1	10	0.0103377
MechanicalPain1	11	0.156532
MechanicalPain1	12	0.179669
MechanicalPain1	13	0.108501
MechanicalPain1	14	-0.0128709
MechanicalPain1	15	0.0268556
MechanicalPain2	1	0.14544
MechanicalPain2	2	0.233785
MechanicalPain2	3	0.142161
MechanicalPain2	4	0.196602
MechanicalPain2	5	0.211438
MechanicalPain2	6	0.258259
MechanicalPain2	7	0.114454
MechanicalPain2	8	0.0419479
MechanicalPain2	9	0.133144
MechanicalPain2	10	0.123291
MechanicalPain2	11	0.0371996
MechanicalPain2	12	0.193503
MechanicalPain2	13	0.206938
MechanicalPain2	14	0.177547
MechanicalPain2	15	0.122059
WM1	1	-0.0946397
WM1	2	-0.128279
WM1	3	-0.0606619
WM1	4	-0.0768236
WM1	5	-0.166355
WM1	6	-0.0798825
WM1	7	-0.0540362
WM1	8	-0.117494
WM1	9	-0.102475
WM1	10	-0.137696
WM1	11	-0.0663738
WM1	12	-0.0702588
WM1	13	-0.115613
WM1	14	0.026462
WM1	15	-0.0452095
WM2	1	-0.0803545
WM2	2	-0.0200251
WM2	3	0.0103306
WM2	4	0.0261503
WM2	5	-0.0373692
WM2	6	-0.0511978
WM2	7	-0.0464989
WM2	8	-0.111532
WM2	9	-0.0425542
WM2	10	-0.0570137
WM2	11	-0.0347611
WM2	12	0.0179438
WM2	13	-0.0701343
WM2	14	-0.031598
WM2	15	-0.0465249
Inhib1	1	-0.0172647
Inhib1	2	0.0507158
Inhib1	3	0.0667644
Inhib1	4	0.0444072
Inhib1	5	0.0329929
Inhib1	6	-0.0772337
Inhib1	7	-0.0436616
Inhib1	8	-0.0532784
Inhib1	9	0.021172
Inhib1	10	0.0342501
Inhib1	11	0.014953
Inhib1	12	0.00564708
Inhib1	13	0.00537107
Inhib1	14	0.0522565
Inhib1	15	-0.0310758
Inhib2	1	-0.0567396
Inhib2	2	-0.0198118
Inhib2	3	-0.00262847
Inhib2	4	-0.0457356
Inhib2	5	0.0220175
Inhib2	6	-0.0524525
Inhib2	7	-0.00462051
Inhib2	8	0.0161712
Inhib2	9	0.038267
Inhib2	10	0.0305559
Inhib2	11	0.0143254
Inhib2	12	-0.00532209
Inhib2	13	0.0328218
Inhib2	14	0.0368053
Inhib2	15	0.0198215
RespSel1	1	0.157149
RespSel1	2	0.0251447
RespSel1	3	-0.0388119
RespSel1	4	-0.0901586
RespSel1	5	-0.101412
RespSel1	6	0.00931594
RespSel1	7	0.0201752
RespSel1	8	-0.0517138
RespSel1	9	0.0115322
RespSel1	10	-0.0332627
RespSel1	11	-0.0747331
RespSel1	12	-0.0483066
RespSel1	13	-0.0145831
RespSel1	14	0.0643993
RespSel1	15	0.128274
RespSel2	1	0.0012259
RespSel2	2	0.113298
RespSel2	3	-0.0946892
RespSel2	4	-0.184217
RespSel2	5	-0.0370516
RespSel2	6	-0.0738594
RespSel2	7	0.0844024
RespSel2	8	-0.0229063
RespSel2	9	-0.00638181
RespSel2	10	0.0395191
RespSel2	11	0.0860116
RespSel2	12	-0.0232587
RespSel2	13	-0.0510016
RespSel2	14	-0.0949236
RespSel2	15	-0.159169
Images1	1	-0.147679
Images1	2	-0.0443863
Images1	3	-0.124168
Images1	4	-0.16435
Images1	5	-0.0195243
Images1	6	0.0411638
Images1	7	-0.170454
Images1	8	-0.190143
Images1	9	-0.0429994
Images1	10	-0.100693
Images1	11	-0.0637125
Images1	12	-0.00338882
Images1	13	-0.087803
Images1	14	-0.173974
Images1	15	-0.106461
Images2	1	-0.0672454
Images2	2	-0.0382571
Images2	3	-0.0444801
Images2	4	0.00285927
Images2	5	-0.0633665
Images2	6	0.0201275
Images2	7	-0.0329407
Images2	8	-0.00333016
Images2	9	-0.102136
Images2	10	-0.0348909
Images2	11	-0.0393591
Images2	12	-0.0631333
Images2	13	0.0221525
Images2	14	-0.0524009
Images2	15	-0.08141
Social1	1	-0.0842685
Social1	2	-0.0661486
Social1	3	-0.144916
Social1	4	-0.0573959
Social1	5	-0.143308
Social1	6	-0.181645
Social1	7	-0.117818
Social1	8	-0.0575401
Social1	9	-0.135461
Social1	10	-0.104263
Social1	11	-0.0723215
Social1	12	-0.188711
Social1	13	-0.119065
Social1	14	-0.135594
Social1	15	-0.131799
Social2	1	-0.116605
Social2	2	0.0547265
Social2	3	0.0209313
Social2	4	-0.011752
Social2	5	-0.0196278
Social2	6	-0.0136198
Social2	7	-0.00747741
Social2	8	-0.0965796
Social2	9	-0.0495259
Social2	10	-0.0222063
Social2	11	0.113826
Social2	12	0.0112345
Social2	13	-0.0557756
Social2	14	-0.00783016
Social2	15	-0.0689043
Sound1	1	0.00133281
Sound1	2	0.116119
Sound1	3	0.114552
Sound1	4	0.0941874
Sound1	5	0.175943
Sound1	6	0.07809
Sound1	7	0.108123
Sound1	8	0.0540203
Sound1	9	0.130532
Sound1	10	0.0722368
Sound1	11	0.0475291
Sound1	12	0.01444
Sound1	13	0.111877
Sound1	14	0.0988081
Sound1	15	0.0837347
Sound2	1	0.125867
Sound2	2	0.136829
Sound2	3	0.0881977
Sound2	4	0.0558713
Sound2	5	-0.063475
Sound2	6	0.100147
Sound2	7	0.0805149
Sound2	8	0.046829
Sound2	9	-0.00133709
Sound2	10	-0.0322025
Sound2	11	0.0217587
Sound2	12	0.0667809
Sound2	13	0.0150897
Sound2	14	0.016271
Sound2	15	-0.0599083

## Sheet: Fig 5b
Study	Subject	Visual	Somatomotor	dAttention	vAttention	Limbic	Frontoparietal	Default
Gastric	1	-0.0669481	0.0557298	-0.109645	0.177761	-0.0885835	-0.00602915	-0.153395
Gastric	2	0.0268402	-0.145158	0.0352857	0.0814979	-0.153805	0.0302146	-0.203417
Gastric	3	-0.0511382	-0.161108	-0.148153	-0.00530526	-0.0915044	0.0503542	-0.0109434
Gastric	4	-0.0842902	-0.282341	-0.150168	0.00385229	0.0416053	0.0812677	-0.0316866
Gastric	5	-0.116826	0.0404748	0.0362188	0.0850161	-0.134874	0.092899	-0.170001
Gastric	6	0.205736	-0.00171264	-0.00185043	0.0119286	-0.0520905	-0.0159503	-0.14466
Gastric	7	0.172317	0.0861075	0.117284	0.114408	-0.169507	0.0238697	-0.203269
Gastric	8	0.0330991	0.060749	0.0527591	0.100485	0.0288004	0.0622264	-0.125733
Gastric	9	-0.17835	-0.0239007	-0.0381692	0.117389	-0.0363973	0.0674307	0.0426856
Gastric	10	-0.176362	0.022055	0.0749494	0.220186	-0.066509	0.0903572	-0.00915391
Gastric	11	0.0942473	0.0780284	0.0215608	0.0388344	-0.16906	-0.0397572	-0.153323
Gastric	12	-0.483371	0.0740345	0.084566	0.0577801	0.0215398	0.104283	0.12681
Gastric	13	-0.404809	0.00433149	-0.0293945	0.113398	0.0357916	0.176755	0.0766646
Gastric	14	0.0321091	0.0958643	-0.0176455	0.0828098	-0.0266301	0.053901	-0.0488263
Gastric	15	0.224573	-0.109121	0.0339166	-0.045195	-0.0449988	-0.00315176	-0.184054
Rectal 1	1	0.00367633	-0.173489	-0.143488	0.0607139	-0.116098	0.1028	0.0459369
Rectal 1	2	-0.196811	0.112654	0.000388974	0.130562	0.0655034	0.000599457	-0.120295
Rectal 1	3	-0.113073	-0.130007	-0.0732322	0.0916453	-0.0831443	0.173672	0.0428664
Rectal 1	4	-0.145991	-0.125878	0.00901545	0.206856	0.023805	0.137693	-0.18179
Rectal 1	5	-0.232073	-0.110236	-0.099648	0.140491	-0.0221126	0.261539	-0.0510858
Rectal 1	6	0.0734455	-0.261547	-0.166028	0.0384884	0.00514813	0.0709842	-0.0453993
Rectal 1	7	-0.095144	-0.0215144	-0.0115653	0.113803	-0.0418617	0.229161	0.0343551
Rectal 1	8	-0.000770808	-0.163228	0.0546317	-0.0730203	-0.0491686	0.0515369	0.121755
Rectal 1	9	0.210391	-0.0196513	-0.0318196	0.0557682	0.0020498	-0.0620088	-0.0550654
Rectal 1	10	-0.100344	-0.153752	-0.0819937	0.0309458	0.00283977	0.0185944	0.0784719
Rectal 1	11	0.00914224	0.113185	-0.0984315	0.231029	0.019691	-0.0591476	-0.241805
Rectal 1	12	-0.0838679	-0.2035	-0.0489372	0.0839385	0.0420922	0.166613	-0.0384643
Rectal 1	13	-0.154354	-0.0906006	-0.0999473	0.11657	0.0263401	0.110168	-0.0262682
Rectal 1	14	-0.121531	-0.187964	-0.110474	0.0447932	0.154529	0.0771814	-0.0679153
Rectal 1	15	-0.235983	-0.0282401	-0.0672145	0.0844019	-0.0373992	0.0391963	-0.0455424
Rectal 2	1	-0.0587602	0.0574279	-0.128205	0.175259	-0.0137903	0.0326218	0.166545
Rectal 2	2	-0.119794	-0.116813	-0.211115	-0.0229272	0.0649651	-0.102113	0.0313322
Rectal 2	3	-0.099086	-0.152452	-0.181502	0.15086	0.00345721	-0.0185707	-0.0931288
Rectal 2	4	-0.0568413	0.104997	0.0249298	0.0682881	-0.00378818	0.0415128	-0.100415
Rectal 2	5	-0.0102625	-0.155875	-0.122776	0.177459	-0.129283	0.187678	-0.0576087
Rectal 2	6	-0.439092	0.0823612	-0.0585115	0.204899	0.0648031	0.13632	0.0254367
Rectal 2	7	0.00843844	0.03167	-0.0497921	0.186008	-0.103433	0.0852002	-0.0813434
Rectal 2	8	0.0789629	-0.0630722	0.0103097	0.0637483	-0.060518	0.0805786	-0.0136706
Rectal 2	9	-0.159203	-0.0849861	-0.176259	-0.0112409	0.0695864	0.0362656	-0.143823
Rectal 2	10	-0.151516	-0.18838	-0.170429	0.09369	0.0694562	0.055821	-0.00253603
Rectal 2	11	-0.148974	-0.0240598	-0.0509608	0.159558	0.0246449	0.11108	0.183355
Rectal 2	12	0.213777	-0.13639	-0.0807048	0.0155368	-0.212439	0.0622333	-0.125918
Rectal 2	13	-0.0186966	-0.122568	-0.0749057	0.0631947	-0.0274627	0.0513866	-0.170953
Rectal 2	14	0.0337447	-0.110729	0.0456193	0.0288018	-0.102002	-0.018202	-0.0801763
Rectal 2	15	0.0237237	-0.316285	-0.22466	0.0635374	-0.0968026	0.0436381	-0.0213604
Rectal 2	16	-0.115407	0.0533295	-0.0974246	0.0953719	-0.0809563	-0.0427795	-0.0246277
Rectal 2	17	-0.032915	-0.132978	0.0261548	0.00654537	-0.166548	0.112568	-0.0618142
Rectal 2	18	0.0624007	-0.139658	-0.0676869	0.0742037	-0.222796	0.103541	-0.213284
Rectal 2	19	0.164197	0.0736726	0.0219544	0.107619	-0.183131	0.016719	-0.085684
Rectal 2	20	-0.190173	-0.0577695	-0.0585767	0.0688308	-0.0794752	-0.081341	-0.0755867
Rectal 2	21	0.0811644	-0.169759	-0.0468606	0.0119467	0.00940354	-0.00737654	-0.22966
Rectal 2	22	-0.207743	-0.0585285	-0.146333	0.142476	0.0363462	0.0756265	-0.131832
Rectal 2	23	-0.0390008	-0.0912219	-0.165462	0.167402	-0.0213993	0.138615	-0.0574845
Rectal 2	24	-0.00334804	0.0912193	0.0946987	0.275036	-0.0641831	0.144969	-0.267703
Rectal 2	25	-0.118716	-0.34683	-0.145905	0.139839	-0.0984511	0.217859	0.19866
Rectal 2	26	0.208816	0.04481	0.00268055	-0.0198124	-0.0197261	0.0214201	-0.105568
Rectal 2	27	0.215969	-0.111561	-0.131416	0.122703	0.00693984	0.0840937	0.0718035
Rectal 2	28	-0.00185731	-0.0521972	-0.0194621	0.0824098	-0.0907663	-0.089513	-0.209771
Rectal 2	29	0.0770174	-0.141619	-0.269378	0.247738	-0.0358148	0.0217594	0.130061
Vulvar	1	0.0297498	-0.0235425	0.106336	0.0447843	-0.0701537	0.176897	-0.0510325
Vulvar	2	0.123428	0.184885	-0.0421744	0.0879973	-0.130804	0.0397697	-0.0895757
Vulvar	3	-0.17868	0.0449196	-0.00356681	0.0780336	0.134233	0.119825	0.0925527
Vulvar	4	-0.325272	0.199457	-0.0256371	0.257781	0.0136053	-0.0458528	-0.000562677
Vulvar	5	-0.0996709	0.234138	0.0341868	0.168136	0.0120147	-0.140486	-0.146964
Vulvar	6	-0.0659999	0.300573	-0.0764561	0.210875	-0.0670987	0.0311722	-0.0354733
Vulvar	7	0.153179	-0.0382307	-0.0443864	0.0567475	-0.0690173	-0.0869749	0.056862
Vulvar	8	-0.0321952	0.255913	0.0360436	0.178074	-0.0537977	-0.0678553	-0.16879
Vulvar	9	0.0425073	0.177175	-0.181079	0.210131	-0.0562064	-0.0575474	0.0108091
Vulvar	10	-0.0769488	0.0264066	-0.00298911	0.214642	-0.0402526	0.0293056	-0.257685
Vulvar	11	-0.118278	0.131267	-0.123699	0.222593	0.00460243	0.047264	-0.0560799
Vulvar	12	-0.0578246	-0.0282191	-0.18516	0.214653	0.0022492	0.060286	0.0241508
Vulvar	13	-0.0782532	0.0269378	0.0974334	0.258141	-0.0777637	0.1343	-0.0782338
Vulvar	14	-0.0454253	0.0974156	-0.17893	0.283482	0.0584583	-7.48871e-05	-0.105666
Vulvar	15	0.12341	-0.0315256	0.0426146	0.174288	-0.123082	0.0561213	-0.133648
Esophageal	1	-0.0624603	-0.0281274	0.054812	0.277942	-0.148354	0.13955	-0.21636
Esophageal	2	0.0958942	0.19029	0.0276537	0.307843	-0.0945804	-0.0688057	-0.305356
Esophageal	3	-0.0128611	0.0627711	-0.0319876	0.383697	-0.0814578	0.108096	-0.224663
Esophageal	4	-0.217138	0.151855	0.0240803	0.245452	-0.0425512	0.276762	-0.156886
Esophageal	5	0.0381325	0.111362	-0.0513061	0.287579	-0.0370829	0.0595658	-0.317555
Esophageal	6	0.121784	0.0583521	0.149897	0.20132	-0.0458501	0.120017	-0.359585
Esophageal	7	0.174952	0.0301757	0.0222409	0.172021	-0.0250835	0.0169804	-0.150843
Esophageal	8	0.186543	0.0604543	-0.00718189	0.172594	-0.128799	-0.0176044	-0.286768
Esophageal	9	0.174936	0.0104263	0.0680813	0.208425	-0.108043	-0.0187098	-0.315024
Esophageal	10	0.239035	-0.0896025	-0.0240356	-0.00463955	-0.073034	0.0255728	-0.0930697
Esophageal	11	0.0986746	0.0704207	-0.0111516	0.344355	-0.087209	-0.0902643	-0.313815
Esophageal	12	0.0474103	0.0445849	0.0735032	0.325732	-0.0602527	0.106416	-0.269198
Esophageal	13	-0.00543657	0.302107	-0.0337619	0.214336	-0.0390689	-0.0960574	-0.408156
Esophageal	14	-0.0944841	0.159553	-0.0109043	0.185976	-0.0371843	0.0237575	-0.259381
Esophageal	15	0.0151023	0.0815334	-0.0586747	0.313329	-0.0790996	0.113588	-0.327183
Esophageal	16	0.0117766	0.079727	-0.0434274	0.198731	-0.0403728	0.0189892	-0.348876
Esophageal	17	0.162536	0.0615736	0.0232047	0.203398	-0.016729	0.0802362	-0.402914
Esophageal	18	0.16846	0.169501	-0.046366	0.184376	-0.0784145	-0.0860703	-0.382255
Esophageal	19	-0.0432836	0.135225	0.0479326	0.245481	-0.0681972	0.115942	-0.340867
Esophageal	20	0.0922676	0.319144	-0.0122807	0.219367	-0.148449	-0.115997	-0.300949
Esophageal	21	-0.0487477	0.0434429	0.0573478	0.30736	-0.044514	0.153447	-0.3654
Esophageal	22	-0.0103354	0.0119252	-0.171588	0.18768	0.0510468	0.0407575	-0.189707
Esophageal	23	-0.209576	0.208043	0.0519388	0.187052	0.00371047	0.0179683	-0.220486
Esophageal	24	-0.0775951	0.16061	0.0538594	0.333644	-0.0149783	0.0215796	-0.457965
Esophageal	25	-0.264535	0.020129	-0.0443738	0.252828	-0.0983545	0.167861	0.0392538
Esophageal	26	0.0807851	0.240836	-0.0196186	0.0724375	0.0493618	-0.252249	-0.363981
Esophageal	27	0.0379941	-0.0056181	-0.0174312	0.274934	-0.117379	0.110959	-0.0852901
Esophageal	28	-0.0113286	0.243111	0.017571	0.285331	-0.0796521	-0.05532	-0.407843
Esophageal	29	-0.0674882	0.179743	-0.0179037	0.256029	-0.0567087	0.0529743	-0.180135
Esophageal	30	-0.0489008	0.0643017	0.0335246	0.29546	-0.13135	0.212951	-0.357067
Thermal 2	1	0.00776949	0.12584	0.102143	0.0860276	-0.126073	-0.0757024	-0.155779
Thermal 2	2	-0.0597453	0.170813	-0.0783083	0.184054	-0.0226381	-0.146911	-0.179574
Thermal 2	3	-0.0619715	0.141856	0.0418138	0.184448	-0.0791899	0.0620459	-0.149895
Thermal 2	4	-0.132477	0.200277	-0.0041377	0.191646	0.01302	-0.140861	-0.171486
Thermal 2	5	-0.217546	0.173154	-0.0605505	0.203781	0.0206759	-0.0450072	-0.152872
Thermal 2	6	-0.0514621	0.148246	0.0063266	0.0824789	-0.0027939	-0.0436566	-0.225403
Thermal 2	7	-0.182461	0.240778	-0.0066539	0.16648	0.0674718	-0.0234397	-0.141123
Thermal 2	8	-0.0841444	0.186216	-0.142914	0.188752	-0.00957575	-0.0985933	-0.0870516
Thermal 2	9	0.216615	0.243622	-0.0339503	0.218979	-0.0136415	-0.202636	-0.320911
Thermal 2	10	-0.0193105	0.0471865	0.0343514	0.0720014	-0.184663	0.00448321	0.0261039
Thermal 2	11	0.0590016	0.0611931	-0.112523	0.0633473	0.054977	-0.186595	-0.154266
Thermal 2	12	0.20855	-0.00947453	-0.00290474	0.0930148	0.00438316	-0.02416	-0.128612
Thermal 2	13	0.099111	0.122151	0.0696429	0.0477019	-0.17124	-0.00758421	-0.112408
Thermal 2	14	-0.100246	0.109942	-0.0660156	0.099283	0.00151565	0.0569537	0.049865
Thermal 2	15	0.00731427	0.169682	0.00687058	0.231457	-0.0706288	-0.180662	-0.125183
Thermal 2	16	0.0143133	0.344574	-0.0390007	0.146139	-0.0064692	-0.160688	-0.244528
Thermal 2	17	0.108352	0.211765	0.0781413	0.152235	-0.0300302	-0.195623	-0.326808
Thermal 2	18	-0.00997896	0.0490914	-0.129595	0.18363	-0.201816	-0.0600195	-0.140806
Thermal 2	19	0.0616767	0.0931561	-0.05714	0.0642474	-0.0809746	-0.185846	-0.149893
Thermal 2	20	0.109376	-0.00456198	0.0113938	0.13714	0.046054	0.113364	-0.100115
Thermal 2	21	-0.0637906	-0.0414829	-0.0273298	0.212241	-0.0699077	0.147319	-0.102513
Thermal 2	22	-0.0458563	0.0111993	0.111159	0.209228	-0.224232	0.124102	-0.263526
Thermal 2	23	-0.226248	-0.0398364	-0.00874231	0.2033	0.0840043	-0.0327911	-0.0774634
Thermal 2	24	0.0270242	-0.00057008	-0.0727633	0.122953	-0.0593221	-0.0781087	-0.146845
Thermal 2	25	-0.131698	0.154856	0.00859277	0.137518	-0.140154	0.119123	-0.0223167
Thermal 2	26	0.172117	-0.0292545	-0.01456	0.0957531	-0.220258	0.0624186	-0.242769
Thermal 2	27	0.0344608	-0.0205404	-0.0465623	0.0872252	-0.0402009	0.0814432	-0.232694
Thermal 2	28	-0.217495	0.165663	0.0602449	0.104531	-0.10539	-0.0124398	-0.210343
Thermal 1	1	-0.0118492	0.0926124	0.0417632	0.0762524	0.0509948	-0.065757	-0.0730205
Thermal 1	2	0.0339824	0.00818536	-0.0140458	0.249033	-0.00877827	-0.0225352	-0.215405
Thermal 1	3	-0.0957168	0.0356943	-0.0958899	0.220333	-0.0031131	0.106762	-0.104747
Thermal 1	4	-0.296116	0.0549305	0.0491268	0.0333774	0.0476568	-0.0131713	0.07363
Thermal 1	5	0.0155146	0.132241	0.0837381	0.134799	-0.134257	-0.0893245	-0.241819
Thermal 1	6	-0.308625	0.233066	-0.161108	0.251146	0.0412113	0.0324636	-0.0330251
Thermal 1	7	0.113763	0.0480275	-0.203997	0.25048	0.0351851	-0.0223607	-0.0440342
Thermal 1	8	-0.170395	0.0756614	-0.124294	0.342495	-0.00277124	0.0774433	-0.213297
Thermal 1	9	-0.262442	0.351828	-0.187008	0.211113	-0.0273283	-0.0958009	-0.125717
Thermal 1	10	-0.233093	0.25548	-0.0708198	0.115405	-0.0408592	-0.0740636	-0.115305
Thermal 1	11	0.0675578	-0.0110678	-0.0823461	0.267297	-0.0209791	-0.0317607	-0.263981
Thermal 1	12	-0.243771	0.379007	-0.0077611	0.269711	-0.0690879	-0.135383	-0.265947
Thermal 1	13	0.0754528	0.177749	0.0359178	0.0779544	-0.181162	-0.0812493	-0.0663462
Thermal 1	14	-0.120848	0.134736	-0.109094	0.358004	-0.05746	0.0599935	-0.198719
Thermal 1	15	-0.347791	0.37342	-0.10388	0.115856	0.0174099	-0.0847982	-0.172337
Thermal 1	16	-0.0509747	0.232451	-0.144557	0.160037	0.105428	-0.177023	-0.252159
Thermal 1	17	0.0349792	0.220848	-0.0511366	0.206834	-0.0755764	-0.167731	-0.229567
Thermal 1	18	-0.254487	0.274216	-0.170062	0.262409	0.029689	-0.107283	-0.0563951
Thermal 1	19	-0.45494	0.0352676	0.0763817	0.213644	-0.0209912	0.132893	-0.142165
Thermal 1	20	-0.0448025	-0.0369028	-0.157673	0.113433	0.022977	-0.0533162	-0.216594
Thermal 1	21	-0.223521	0.212633	0.0456066	0.28379	-0.109642	0.0844242	-0.227243
Thermal 1	22	-0.274108	-0.000745602	-0.182163	0.272992	-0.0464135	0.107827	-0.0607794
Thermal 1	23	-0.0415849	0.0992886	-0.112299	0.0745668	-0.0502315	-0.184154	-0.163638
Thermal 1	24	-0.167507	0.261139	-0.0360188	0.0642658	-0.0219337	-0.187236	-0.144221
Thermal 1	25	-0.254845	0.124009	-0.232273	0.20299	0.0458481	-0.0338965	0.00459992
Thermal 1	26	-0.0936409	0.236842	-0.0350958	0.259759	-0.0874924	-0.0493629	-0.23079
Thermal 1	27	-0.0844584	0.14571	0.0295113	0.151766	-0.0634831	-0.112199	-0.266159
Thermal 1	28	-0.143774	0.298689	-0.110414	0.136297	0.0355777	-0.102151	-0.166641
Thermal 1	29	-0.0439039	0.0818347	-0.0381998	0.2272	-0.112986	0.0236543	-0.0647146
Thermal 1	30	-0.0788623	0.158064	-0.151579	0.0962393	0.0336753	-0.172055	0.0888803
Thermal 1	31	-0.260012	-0.0605724	-0.188657	0.178662	-0.00517701	0.0852633	0.0390529
Thermal 1	32	-0.240592	0.157206	-0.0943644	0.261221	-0.0569698	-0.06429	-0.209898
Thermal 1	33	-0.372141	-0.02846	-0.12006	0.326221	0.0436067	0.184779	-0.066198

## Sheet: Fig 5c
Network	Mean Beta Estimate	SD Beta Estimate
Visual	3.6738	2.68405
Somatomotor	19.6428	5.85585
dAttention	13.9168	5.66819
vAttention	12.246	5.46323
Limbic	-8.40666	4.64604
Frontoparietal	-12.4777	4.11512
Default	-11.9788	4.03579

## Sheet: Fig 5d.e
Study	Prob(Somatic)
Gastric	0.743448
Gastric	0.678138
Gastric	0.46832
Gastric	0.418319
Gastric	0.730745
Gastric	0.718336
Gastric	0.839373
Gastric	0.729022
Gastric	0.586802
Gastric	0.694346
Gastric	0.791629
Gastric	0.543141
Gastric	0.497193
Gastric	0.699235
Gastric	0.643794
Rectal 2	0.598391
Rectal 2	0.428019
Rectal 2	0.551101
Rectal 2	0.718181
Rectal 2	0.526614
Rectal 2	0.562287
Rectal 2	0.716623
Rectal 2	0.606571
Rectal 2	0.484566
Rectal 2	0.436092
Rectal 2	0.530381
Rectal 2	0.597905
Rectal 2	0.590668
Rectal 2	0.643761
Rectal 2	0.477308
Rectal 2	0.675654
Rectal 2	0.564078
Rectal 2	0.618975
Rectal 2	0.788578
Rectal 2	0.637047
Rectal 2	0.601146
Rectal 2	0.560114
Rectal 2	0.521478
Rectal 2	0.796637
Rectal 2	0.389861
Rectal 2	0.698291
Rectal 2	0.499878
Rectal 2	0.728027
Rectal 2	0.489897
Vulvar	0.617872
Vulvar	0.751524
Vulvar	0.533555
Vulvar	0.708514
Vulvar	0.812999
Vulvar	0.725726
Vulvar	0.63433
Vulvar	0.837205
Vulvar	0.692084
Vulvar	0.781175
Vulvar	0.677602
Vulvar	0.559148
Vulvar	0.730173
Vulvar	0.687689
Vulvar	0.752341
Esophageal	0.741626
Esophageal	0.892687
Esophageal	0.777274
Esophageal	0.701189
Esophageal	0.798644
Esophageal	0.805438
Esophageal	0.78799
Esophageal	0.845246
Esophageal	0.848862
Esophageal	0.620369
Esophageal	0.872497
Esophageal	0.805781
Esophageal	0.847151
Esophageal	0.79952
Esophageal	0.775499
Esophageal	0.799646
Esophageal	0.802987
Esophageal	0.856063
Esophageal	0.804142
Esophageal	0.886678
Esophageal	0.772175
Esophageal	0.659628
Esophageal	0.790642
Esophageal	0.84086
Esophageal	0.604895
Esophageal	0.799622
Esophageal	0.719724
Esophageal	0.876017
Esophageal	0.794972
Esophageal	0.7706
Thermal 1	0.628071
Thermal 1	0.66836
Thermal 1	0.708697
Thermal 1	0.708346
Thermal 1	0.733927
Thermal 1	0.76389
Thermal 1	0.840811
Thermal 1	0.801889
Thermal 1	0.751473
Thermal 1	0.703153
Thermal 1	0.733973
Thermal 1	0.84729
Thermal 1	0.683129
Thermal 1	0.680472
Thermal 1	0.648284
Thermal 1	0.802129
Thermal 1	0.585413
Thermal 1	0.740631
Thermal 1	0.753483
Thermal 1	0.604966
Thermal 1	0.83559
Thermal 1	0.842497
Thermal 1	0.732124
Thermal 1	0.762078
Thermal 1	0.617229
Thermal 1	0.485466
Thermal 1	0.779344
Thermal 1	0.529896
Rectal 1	0.445146
Rectal 1	0.74321
Rectal 1	0.490527
Rectal 1	0.619097
Rectal 1	0.479861
Rectal 1	0.48004
Rectal 1	0.544696
Rectal 1	0.479965
Rectal 1	0.690919
Rectal 1	0.476791
Rectal 1	0.811458
Rectal 1	0.489338
Rectal 1	0.507213
Rectal 1	0.472325
Rectal 1	0.617354
Thermal 2	0.835148
Thermal 2	0.796317
Thermal 2	0.785235
Thermal 2	0.783487
Thermal 2	0.717664
Thermal 2	0.778083
Thermal 2	0.753245
Thermal 2	0.714817
Thermal 2	0.875438
Thermal 2	0.702077
Thermal 2	0.67687
Thermal 2	0.723735
Thermal 2	0.784982
Thermal 2	0.596554
Thermal 2	0.859149
Thermal 2	0.814863
Thermal 2	0.883534
Thermal 2	0.757701
Thermal 2	0.768614
Thermal 2	0.635502
Thermal 2	0.646487
Thermal 2	0.773596
Thermal 2	0.617675
Thermal 2	0.755589
Thermal 2	0.688289
Thermal 2	0.726264
Thermal 2	0.675572
Thermal 2	0.791765
Thermal 2	0.726422
Thermal 2	0.782223
Thermal 2	0.663498
Thermal 2	0.615297
Thermal 2	0.86523
